# Supplementary material for: Structural basis for mTORC1 activation on the lysosomal membrane
Source: Nature. 2025 Sep 17;647(8089):536–43. doi: 10.1038/s41586-025-09545-3 (PMC12448111; doi:10.1038/s41586-025-09545-3)
Supplement: Supplementary file 4 — Source Data Fig. 1 [file 41586_2025_9545_MOESM4_ESM.xlsx]

## Sheet: Sheet1
Repeat1	peak aera (ImageJ)	Ratio vs No.1	peak aera (ImageJ)-adjusted contrast			mean	std dev
1	629.435	1	16287.4		1	1	0
2	459.192	0.72953			2	0.708522	0.0195907
3	526.607	0.836634			3	0.976772	0.152323					1	2	3	4	5	6	7	8	9	10
4	2209.3	3.50998			4	3.82978	1.58287
5	22121.8	35.1455			5	36.9301	11.9873
6	603.192	0.958307			6	1.17421	0.27456
7	0	0.104911	1708.72		7	0.0671573	0.0352057
8	375.778	0.597008			8	0.653746	0.274173
9	1165.34	1.8514			9	5.47896	4.36085
10	0	0.0463755	755.335		10	0.0760323	0.0392791
Repeat2
1	403.192	1	15181.3
2	284.364	0.705282
3	459.192	1.13889
4	2236.96	5.54813
5	20042.5	49.7096
6	598.021	1.48322
7	0	0.0613364	931.163
8	383.778	0.951849
9	4159.83	10.3172
10	0	0.120579	1830.55
Repeat3
1	796.263	1	16484.9
2	550.021	0.690753
3	760.263	0.954789
4	1935.89	2.43122
5	20651.2	25.9351
6	860.849	1.08111
7	0	0.0352248	580.678
8	328.364	0.412381
9	3398.64	4.26824
10	0	0.061142	1007.92
	1	2	3	4	5	6	7	8	9	10
	1	2	3	4	5	6	7	8	9	10
	1	2	3	4	5	6	7	8	9	10
