# Supplementary material for: Structural basis for mTORC1 activation on the lysosomal membrane
Source: Nature. 2025 Sep 17;647(8089):536–43. doi: 10.1038/s41586-025-09545-3 (PMC12448111; doi:10.1038/s41586-025-09545-3)
Supplement: Supplementary file 5 — Source Data Fig. 3 [file 41586_2025_9545_MOESM5_ESM.xlsx]

## Sheet: Figure3f
Repeat1 (dotblot)	peak aera (ImageJ)	Ratio (vs 355nm)
Liposome size (nm)-mean				Liposome size (nm)-mean	mean	std dev
355	34738.9	1		355	1	0
148	26214.6	0.754617		148	0.877377	0.109812
110	20695	0.595728		110	0.478051	0.142431
81	16288.5	0.468883		81	0.348927	0.10838
67	17101	0.492273		67	0.352666	0.214537
Repeat2 (dotblot)
355	32515.2	1
148	31417.9	0.966253
110	16866.1	0.518714
81	10399.6	0.319838
67	14959.8	0.460087
Repeat3 (western)
355	29099.6	1
148	24260.8	0.911262
110	14930.9	0.31971
81	15644	0.258059
67	6100.61	0.105639
1	2	3	4	5
1	2	3	4	5
1	2	3	4	5

## Sheet: Figure3g
mTOR-Raptor-mutants	peak aera (ImageJ)	with/without His-Rag-Ragulator
Repeats (dates)					mean	std dev
509				WT	10.1917	0.453272
WT	1715.65			M1	2.58822	0.637723
WT + His-Rag-Ragulator	18831.5	10.9763		M2	1.44305	0.34566
M2	928.506			M3	1.70985	0.275416
M2 + His-Rag-Ragulator	1433.41	1.54378		M4	2.57028	0.854572
M3	648.263
M3 + His-Rag-Ragulator	981.506	1.51406
521
WT	2275.94
WT + His-Rag-Ragulator	22605.1	9.93221
M1	661.92
M1 + His-Rag-Ragulator	1349.11	2.03818
M2	590.335
M2 + His-Rag-Ragulator	533.92	0.904436
M3	804.749
M3 + His-Rag-Ragulator	1747.94	2.17203
M4	4357.89
M4 + His-Rag-Ragulator	10429	2.39314
523
WT	2239.06
WT + His-Rag-Ragulator	22182.2	9.90692
M1	937.849
M1 + His-Rag-Ragulator	3265.79	3.48221
M2	786.607				1	2	3	4	5
M2 + His-Rag-Ragulator	1148.26	1.45977			1	2	3	4	5
M3	810.607				1	2	3	4	5
M3 + His-Rag-Ragulator	1350.51	1.66604			1	2	3	4	5
M4	1525.92
M4 + His-Rag-Ragulator	5637.02	3.69418
612
WT	1983.41
WT + His-Rag-Ragulator	19737.5	9.95132
705
M1	3040.1
M1 + His-Rag-Ragulator	6822.8	2.24427
M2	1677.31
M2 + His-Rag-Ragulator	3126.88	1.86423
M3	1395.41
M3 + His-Rag-Ragulator	2075.33	1.48726
M4	9659.31
M4 + His-Rag-Ragulator	15682.1	1.62352

## Sheet: Figure3h
	4EBP1
				EXP1	EXP3	EXP2
		ST	NO TAM	0.0633962	0.206733	0.390798
		RF	NO TAM	1.76774	1.53902	1.49359
		ST	TAM	0.154216	0.128207	0.239769
		RF	TAM	0.51295	0.177183	0.466203
		ST	TAM + RAPTOR WT	0.0777659	0.125924	0.233062
		RF	TAM + RAPTOR WT	1	1	1
		ST	TAM+RAP 1296E	0.0676267	0.250543	0.138964
		RF	TAM+RAP 1296E	0.290009	0.319499	0.616111
		ST	TAM+RAP 1296/1297E	0.0381905	0.14721	0.0983186
		RF	TAM+RAP 1296/1297E	0.462786	0.417596	0.300894
	S6K
				EXP1	EXP3	EXP2
		ST	NO TAM	0.0279835	0.0768111	0.0425918
		RF	NO TAM	1.20605	1.1742	1.7655
		ST	TAM	0.0262889	0.0397275	0.0581263
		RF	TAM	0.337091	0.14435	0.196828
		ST	TAM + RAPTOR WT	0.0454977	0.0251871	0.053218
		RF	TAM + RAPTOR WT	1	1	1
		ST	TAM+RAP 1296E	0.0364485	0.0232878	0.0685686
		RF	TAM+RAP 1296E	0.178299	0.198378	0.445845
		ST	TAM+RAP 1296/1297E	0.0248957	0.00758779	0.0581353
		RF	TAM+RAP 1296/1297E	0.189901	0.161196	0.367041
4EBP1
	Dunnett's multiple comparisons test	Mean Diff,	95,00% CI of diff,	Below threshold?	Summary	Adjusted P Value
	-aa
	+ WT vs. +1296E	-0.006794	-0,2065 to 0,1929	No	ns	0.9947
	+ WT vs. +1296/1297E	0.05101	-0,1487 to 0,2507	No	ns	0.7527
	+aa
	+ WT vs. +1296E	0.5915	0,3918 to 0,7912	Yes	****	<0,0001
	+ WT vs. +1296/1297E	0.6062	0,4065 to 0,8059	Yes	****	<0,0001
	Test details	Mean 1	Mean 2	Mean Diff,	SE of diff,	N1	N2	q	DF
	-aa
	+ WT vs. +1296E	0.1456	0.1524	-0.006794	0.0798	3	3	0.08514	12
	+ WT vs. +1296/1297E	0.1456	0.09457	0.05101	0.0798	3	3	0.6392	12
	+aa
	+ WT vs. +1296E	1	0.4085	0.5915	0.0798	3	3	7.412	12
	+ WT vs. +1296/1297E	1	0.3938	0.6062	0.0798	3	3	7.597	12
S6K
	Dunnett's multiple comparisons test	Mean Diff,	95,00% CI of diff,	Below threshold?	Summary	Adjusted P Value
	-aa
	+ WT vs. +1296E	-0.001468	-0,1598 to 0,1569	No	ns	0.9996
	+ WT vs. +1296/1297E	0.01109	-0,1473 to 0,1695	No	ns	0.9778
	+aa
	+ WT vs. +1296E	0.7258	0,5675 to 0,8842	Yes	****	<0,0001
	+ WT vs. +1296/1297E	0.7606	0,6022 to 0,9190	Yes	****	<0,0001
	Test details	Mean 1	Mean 2	Mean Diff,	SE of diff,	N1	N2	q	DF
	-aa
	+ WT vs. +1296E	0.0413	0.04277	-0.001468	0.06329	3	3	0.02319	12
	+ WT vs. +1296/1297E	0.0413	0.03021	0.01109	0.06329	3	3	0.1753	12
	+aa
	+ WT vs. +1296E	1	0.2742	0.7258	0.06329	3	3	11.47	12
	+ WT vs. +1296/1297E	1	0.2394	0.7606	0.06329	3	3	12.02	12
