# Supplementary material for: Structural basis for mTORC1 activation on the lysosomal membrane
Source: Nature. 2025 Sep 17;647(8089):536–43. doi: 10.1038/s41586-025-09545-3 (PMC12448111; doi:10.1038/s41586-025-09545-3)
Supplement: Supplementary file 6 — Source Data Extended Data Fig. 6 [file 41586_2025_9545_MOESM6_ESM.xlsx]

## Sheet: ED-figure6a
Repeats	Integrated density (ImageJ)		Ratio (vs 3.5% PS)
								mean	std dev
No LUV	0.317		0.0913018				No LUV	0.071689	0.0138972
3.5% PS	3.472		1				3.5% PS	1	0
7% PI3P	3.734		1.07546				7% PI3P	1.00584	0.0498991
7% PI4P	3.891		1.12068				7% PI4P	1.08559	0.139051
No LUV	0.255		0.0629785
3.5% PS	4.049		1
7% PI3P	3.972		0.980983
7% PI4P	5.003		1.23561
No LUV	0.306		0.0607867
3.5% PS	5.034		1
7% PI3P	4.838		0.961065
7% PI4P	4.533		0.900477
	1	2	3	4
	1	2	3	4
	1	2	3	4

## Sheet: ED-figure6b
		mtor-lamp1 colocalization
	no 4oht	0.583
		0.599
		0.531
		0.468
		0.693
	4oht	0.012
		0.048
		0.019
		0.025
		0.065
	4oht+ WT	0.201
		0.357
		0.295
		0.335
	4oht+1296	0.233
		0.333
		0.285
		0.424
		0.385
	4oht+1296 97E	0.359
		0.203
		0.148
		0.21
		0.322
		0.204
	Dunnett's multiple comparisons test	Mean Diff,	95,00% CI of diff,	Below threshold?	Summary	Adjusted P Value	C-?
	+4OHT+WT vs. -4OHT	-0.2778	-0,4027 to -0,1529	Yes	****	<0,0001	A	-4OHT
	+4OHT+WT vs. +4OHT	0.2632	0,1383 to 0,3881	Yes	****	<0,0001	B	+4OHT
	+4OHT+WT vs. +4OHT+1296E	-0.035	-0,1599 to 0,08990	No	ns	0.8585	D	+4OHT+1296E
	+4OHT+WT vs. +4OHT+1296-1297E	0.056	-0,06419 to 0,1762	No	ns	0.542	E	+4OHT+1296-1297E
	Test details	Mean 1	Mean 2	Mean Diff,	SE of diff,	n1	n2	q	DF
	+4OHT+WT vs. -4OHT	0.297	0.5748	-0.2778	0.04752	4	5	5.846	20
	+4OHT+WT vs. +4OHT	0.297	0.0338	0.2632	0.04752	4	5	5.539	20
	+4OHT+WT vs. +4OHT+1296E	0.297	0.332	-0.035	0.04752	4	5	0.7366	20
	+4OHT+WT vs. +4OHT+1296-1297E	0.297	0.241	0.056	0.04572	4	6	1.225	20
